# Supplementary material for: The small GTPase ARF-1.2 is a regulator of unicellular tube formation in Caenorhabditis elegans
Source: J Physiol Sci. 2018 Apr 27;69(1):47–56. doi: 10.1007/s12576-018-0617-5 (PMC10717417; doi:10.1007/s12576-018-0617-5)
Supplement: Supplementary file 4 — Supplementary material 4 (XLSX 39 kb) [file 12576_2018_617_MOESM4_ESM.xlsx]

## Sheet: membrane traffic
Functional group	Sequence name	CGC name	Ahringer
small G	4R79.2	4R79.2	IV-8I20
	B0336.2	arf-1.2	III-3A13
	C02F5.3	C02F5.3	III-4I16
	C08F8.7	rap-3	IV-5P06
	C09G12.8	ced-10	IV-1J04
	C14A11.7	ssr-2	X-2A11
	C18A3.6	rab-3	II-4J08
	C27B7.8	rap-1	IV-4F17
	C33D12.6	tag-312	X-2G09
	C38D4.8	arl-6	III-2O08
	C39F7.4	rab-1	V-1L07
	C43E11.4	tufm-2	I-1J12
	C47B2.7	selb-1	I-6J01
	C52B11.5	C52B11.5	X-1I10
	D1037.4	rab-8	I-1F11
	D1081.4	D1081.4	I-4M05
	D2013.1	rab-39	II-6L15
	F11A5.3	F11A5.3	V-10F14
	F19H8.3	arl-3	II-9A04
	F22B5.1	evl-20	II-6K23
	F22E12.2	chw-1	V-7A20
	F26H9.6	rab-5	I-4J01
	F29C12.4	F29C12.4	II-8J09
	F39B2.7	F39B2.7	I-7G20
	F45E4.1	arf-1.1	IV-3H14
	F46B6.6	F46B6.6	V-6H16
	F52A8.6	F52A8.6	I-3L11
	F53F10.4	unc-108	I-1J21
	F53G12.1	rab-11.1	I-1A15
	F54C8.5	rheb-1	III-5C23
	F54C9.10	arl-1	II-6A24
	F57H12.1	arf-3	IV-4E13
	F59B2.7	rab-6.1	III-4H12
	K01G5.4	ran-1	III-5B06
	K02E10.1	K02E10.1	X-1L02
	K03D3.10	rac-2	IV-7L24
	K08F11.5	K08F11.5	IV-2M12
	K09A9.2	rab-14	X-7K17
	M01E5.2	M01E5.2	I-6B14
	R07G3.1	cdc-42	II-5P13
	R186.3	R186.3	V-8L13
	T01B7.3	rab-21	II-6I02
	T07A9.9	T07A9.9	IV-1K05
	T23H2.5	rab-10	I-3G23
	T25G12.4	rab-6.2	X-7B14
	T28D6.6	T28D6.6	III-6A09
	W01H2.3	rab-37	X-2H03
	W03C9.3	rab-7	II-8G13
	W04G5.2	rab-11.2	I-5H12
	Y116A8C.12	arf-6	IV-8G01
	Y11D7A.4	rab-28	IV-4B06
	Y32F6B.3	crp-1	V-7C06
	Y39A1A.15	cnt-2	III-5N23
	Y52B11A.4	Y52B11A.4	I-5F05
	ZK1236.1	ZK1236.1	III-4B17
	ZK180.4	sar-1	IV-2G06
	ZK632.8	arl-5	III-5C14
	ZK792.6	let-60	IV-6A16
	ZK669.5	(rab-23)	II-5L18
SM family	B0303.9	vps-33.1	III-4L17
	C44C1.4	vps-45	X-1A02
	F27D9.1	unc-18	X-3P18
	T07A9.10	T07A9.10(unc-18.2)	IV-1K07
	C56C10.1	vps-33.2	II-5G13
	F43D9.3	F43D9.3(sly-1)	III-5J15
SNARE(syntaxin)	C15C7.1	C15C7.1	X-2I15
	F48F7.2	syn-2	X-6D17
	F55A11.2	syn-3	V-7P06
	K02D10.5	K02D10.5	III-4P13
	T01B11.3	syn-4	IV-4E20
	VF39H2L.1	VF39H2L.1	I-4C14
	ZC155.7	syn-16	III-2B04
synaptoblevin	B0361.10	B0361.10	III-3L14
	B0513.9	B0513.9	IV-7I06
	C30A5.5	snb-5	III-4I04
	F23H12.1	snb-2	V-8C10
	F55A4.1	F55A4.1	X-1A10
	T10H9.4	snb-1	V-4J14
	T14D7.3	tag-212	II-6M18
bos1 membrin	B0272.2	gosr-2.1	X-4P11
	M03E7.5	gosr-2.2	V-4G24
